# Supplementary material for: Optimal selection of resampling methods for imbalanced data with high complexity
Source: PLoS One. 2023 Jul 27;18(7):e0288540. doi: 10.1371/journal.pone.0288540 (PMC10374143; doi:10.1371/journal.pone.0288540)
Supplement: S1 File — (ZIP) [file pone.0288540.s002.zip]

Archive with 5 entries (3 files):
- python/
- python/2_resampling_eval.py
- python/requirments.txt
- R/
- R/1_create_simulated_data.R
