# Supplementary material for: Optimal selection of resampling methods for imbalanced data with high complexity
Source: PLoS One. 2023 Jul 27;18(7):e0288540. doi: 10.1371/journal.pone.0288540 (PMC10374143; doi:10.1371/journal.pone.0288540)
Supplement: S1 File — (ZIP) [file pone.0288540.s002.zip › python/2_resampling_eval.py]

# load packages

import os
import copy
import sys
import pkgutil
import io
import numpy as np
import pandas as pd
from sklearn.preprocessing import LabelEncoder, OneHotEncoder
from scipy.io import arff
from statistics import mode
import statistics
import smote_variants as sv
import imbalanced_databases as imbd
from sklearn.model_selection import GridSearchCV
from sklearn.model_selection import train_test_split, GridSearchCV, RandomizedSearchCV
from sklearn.linear_model import LogisticRegression
from sklearn.svm import SVC
from sklearn.model_selection import train_test_split
from sklearn.tree import DecisionTreeClassifier
from sklearn.metrics import roc_auc_score
from sklearn.metrics import precision_recall_curve
from sklearn.metrics import auc
from sklearn.neighbors import KNeighborsClassifier
from sklearn.metrics import make_scorer
import matplotlib.pyplot as plt
from sklearn.metrics import average_precision_score
from sklearn.model_selection import StratifiedShuffleSplit
from sklearn.model_selection import StratifiedKFold 


# resampling methods
from imblearn.under_sampling import RandomUnderSampler
from imblearn.under_sampling import InstanceHardnessThreshold
from imblearn.under_sampling import CondensedNearestNeighbour
from imblearn.under_sampling import EditedNearestNeighbours
from imblearn.under_sampling import RepeatedEditedNearestNeighbours
from imblearn.under_sampling import AllKNN
from imblearn.under_sampling import NearMiss
from imblearn.under_sampling import NeighbourhoodCleaningRule
from imblearn.under_sampling import OneSidedSelection
from imblearn.under_sampling import TomekLinks 
from imblearn.over_sampling  import RandomOverSampler
from imblearn.over_sampling import SMOTE
from imblearn.over_sampling import ADASYN
from imblearn.over_sampling import BorderlineSMOTE
from imblearn.over_sampling import KMeansSMOTE
from imblearn.over_sampling import SVMSMOTE
from imblearn.under_sampling import AllKNN
from imblearn.under_sampling import NearMiss
from imblearn.under_sampling import NeighbourhoodCleaningRule
from imblearn.under_sampling import OneSidedSelection
from imblearn.under_sampling import TomekLinks 
from imblearn.over_sampling  import RandomOverSampler
from imblearn.over_sampling import SMOTE
from imblearn.over_sampling import ADASYN
from imblearn.over_sampling import BorderlineSMOTE
from imblearn.over_sampling import KMeansSMOTE
from imblearn.over_sampling import SVMSMOTE
from imblearn.combine import SMOTEENN
from imblearn.combine import SMOTETomek


# %%
# define functions

def algorithm_pipeline(X_train_data, X_test_data, y_train_data, y_test_data, 
                       model, param_grid, cv=StratifiedKFold(n_splits=3, shuffle=True, random_state=777), scoring_fit='average_precision',
                       scoring_test=roc_auc_score, do_probabilities = False):

    gs = DecisionTreeClassifier(max_depth = 10)
    fitted_model = gs.fit(X_train_data, y_train_data)
    
    if do_probabilities:
        pred = fitted_model.predict_proba(X_test_data)
    else:
        pred = fitted_model.predict(X_test_data)
    
    score_auroc = roc_auc_score(y_test_data, pred)
    score_auprc = average_precision_score(y_test_data, pred)
    
    return [score_auroc, score_auprc]


# %%
def get_simulation_results(info_df, data_dict, resampling):
    
    info_df[["AUROC", "AUPRC"]] = np.nan

    if resampling == "None":
        for i in range(len(info_df)): # tqdm
            x_train, x_test, y_train, y_test = data_dict["x_train{0}".format(i+1)],data_dict["x_test{0}".format(i+1)],data_dict["y_train{0}".format(i+1)],data_dict["y_test{0}".format(i+1)]
            result = algorithm_pipeline(x_train, x_test, y_train, y_test, models_to_train[0], grid_parameters[0],do_probabilities = False)

            info_df.loc[i, 'AUROC'] = result[0]
            info_df.loc[i, 'AUPRC'] = result[1]
        return info_df[["AUROC", "AUPRC"]]
    
    # UNDER
    elif resampling == "RandomUnderSampler":
        for i in range(len(info_df)): # tqdm
            x_train, x_test, y_train, y_test = data_dict["x_train{0}".format(i+1)],data_dict["x_test{0}".format(i+1)],data_dict["y_train{0}".format(i+1)],data_dict["y_test{0}".format(i+1)]
            resampling_model = RandomUnderSampler(sampling_strategy='majority',random_state=777, replacement=False)
            x_train, y_train = resampling_model.fit_resample(x_train, y_train)
            try: 
                result = algorithm_pipeline(x_train, x_test, y_train, y_test, models_to_train[0], grid_parameters[0],do_probabilities = False)
                info_df.loc[i, 'AUROC'] = result[0]
                info_df.loc[i, 'AUPRC'] = result[1]
            except:
                pass    
        return info_df[["AUROC", "AUPRC"]]
        
    elif resampling == "InstanceHardnessThreshold":
        for i in range(len(info_df)): # tqdm
            x_train, x_test, y_train, y_test = data_dict["x_train{0}".format(i+1)],data_dict["x_test{0}".format(i+1)],data_dict["y_train{0}".format(i+1)],data_dict["y_test{0}".format(i+1)]
            resampling_model = InstanceHardnessThreshold(sampling_strategy='not minority',random_state=777,cv=5,n_jobs=4)
            x_train, y_train = resampling_model.fit_resample(x_train, y_train)
            try: 
                result = algorithm_pipeline(x_train, x_test, y_train, y_test, models_to_train[0], grid_parameters[0],do_probabilities = False)
                info_df.loc[i, 'AUROC'] = result[0]
                info_df.loc[i, 'AUPRC'] = result[1]
            except:
                pass    
        return info_df[["AUROC", "AUPRC"]]

    elif resampling == "EditedNearestNeighbours":
        for i in range(len(info_df)): # tqdm
            x_train, x_test, y_train, y_test = data_dict["x_train{0}".format(i+1)],data_dict["x_test{0}".format(i+1)],data_dict["y_train{0}".format(i+1)],data_dict["y_test{0}".format(i+1)]
            resampling_model = EditedNearestNeighbours(sampling_strategy='not minority',n_neighbors=3, kind_sel='all',n_jobs=4)
            x_train, y_train = resampling_model.fit_resample(x_train, y_train)
            try: 
                result = algorithm_pipeline(x_train, x_test, y_train, y_test, models_to_train[0], grid_parameters[0],do_probabilities = False)
                info_df.loc[i, 'AUROC'] = result[0]
                info_df.loc[i, 'AUPRC'] = result[1]
            except:
                pass    
        return info_df[["AUROC", "AUPRC"]]

    elif resampling == "RepeatedEditedNearestNeighbours":
        for i in range(len(info_df)): # tqdm
            x_train, x_test, y_train, y_test = data_dict["x_train{0}".format(i+1)],data_dict["x_test{0}".format(i+1)],data_dict["y_train{0}".format(i+1)],data_dict["y_test{0}".format(i+1)]
            resampling_model = RepeatedEditedNearestNeighbours(sampling_strategy='not minority',n_neighbors=3,max_iter=100,kind_sel='all',n_jobs=4)
            x_train, y_train = resampling_model.fit_resample(x_train, y_train)
            try: 
                result = algorithm_pipeline(x_train, x_test, y_train, y_test, models_to_train[0], grid_parameters[0],do_probabilities = False)
                info_df.loc[i, 'AUROC'] = result[0]
                info_df.loc[i, 'AUPRC'] = result[1]
            except:
                pass    
        return info_df[["AUROC", "AUPRC"]]

    elif resampling == "AllKNN":
        for i in range(len(info_df)): # tqdm
            x_train, x_test, y_train, y_test = data_dict["x_train{0}".format(i+1)],data_dict["x_test{0}".format(i+1)],data_dict["y_train{0}".format(i+1)],data_dict["y_test{0}".format(i+1)]
            resampling_model = AllKNN(sampling_strategy='not minority',n_neighbors=3,kind_sel='all',allow_minority=False)
            x_train, y_train = resampling_model.fit_resample(x_train, y_train)
            try: 
                result = algorithm_pipeline(x_train, x_test, y_train, y_test, models_to_train[0], grid_parameters[0],do_probabilities = False)
                info_df.loc[i, 'AUROC'] = result[0]
                info_df.loc[i, 'AUPRC'] = result[1]
            except:
                pass    
        return info_df[["AUROC", "AUPRC"]]

    elif resampling == "NearMiss":
        for i in range(len(info_df)): # tqdm
            x_train, x_test, y_train, y_test = data_dict["x_train{0}".format(i+1)],data_dict["x_test{0}".format(i+1)],data_dict["y_train{0}".format(i+1)],data_dict["y_test{0}".format(i+1)]
            resampling_model = NearMiss(sampling_strategy='not minority',version=1,n_neighbors=3)
            x_train, y_train = resampling_model.fit_resample(x_train, y_train)
            try: 
                result = algorithm_pipeline(x_train, x_test, y_train, y_test, models_to_train[0], grid_parameters[0],do_probabilities = False)
                info_df.loc[i, 'AUROC'] = result[0]
                info_df.loc[i, 'AUPRC'] = result[1]
            except:
                pass    
        return info_df[["AUROC", "AUPRC"]]

    elif resampling == "NeighbourhoodCleaningRule":
        for i in range(len(info_df)): # tqdm
            x_train, x_test, y_train, y_test = data_dict["x_train{0}".format(i+1)],data_dict["x_test{0}".format(i+1)],data_dict["y_train{0}".format(i+1)],data_dict["y_test{0}".format(i+1)]
            resampling_model = NeighbourhoodCleaningRule(sampling_strategy='not minority',n_neighbors=3,kind_sel='all', threshold_cleaning=0.5, n_jobs=4)
            x_train, y_train = resampling_model.fit_resample(x_train, y_train)
            try: 
                result = algorithm_pipeline(x_train, x_test, y_train, y_test, models_to_train[0], grid_parameters[0],do_probabilities = False)
                info_df.loc[i, 'AUROC'] = result[0]
                info_df.loc[i, 'AUPRC'] = result[1]
            except:
                pass    
        return info_df[["AUROC", "AUPRC"]]

    elif resampling == "OneSidedSelection":
        for i in range(len(info_df)): # tqdm
            x_train, x_test, y_train, y_test = data_dict["x_train{0}".format(i+1)],data_dict["x_test{0}".format(i+1)],data_dict["y_train{0}".format(i+1)],data_dict["y_test{0}".format(i+1)]
            resampling_model = OneSidedSelection(sampling_strategy='not minority',random_state=777, n_neighbors=None, n_seeds_S=1, n_jobs=4)
            x_train, y_train = resampling_model.fit_resample(x_train, y_train)
            try: 
                result = algorithm_pipeline(x_train, x_test, y_train, y_test, models_to_train[0], grid_parameters[0],do_probabilities = False)
                info_df.loc[i, 'AUROC'] = result[0]
                info_df.loc[i, 'AUPRC'] = result[1]
            except:
                pass    
        return info_df[["AUROC", "AUPRC"]]

    elif resampling == "TomekLinks":
        for i in range(len(info_df)): # tqdm
            x_train, x_test, y_train, y_test = data_dict["x_train{0}".format(i+1)],data_dict["x_test{0}".format(i+1)],data_dict["y_train{0}".format(i+1)],data_dict["y_test{0}".format(i+1)]
            resampling_model = TomekLinks()
            x_train, y_train = resampling_model.fit_resample(x_train, y_train)
            try: 
                result = algorithm_pipeline(x_train, x_test, y_train, y_test, models_to_train[0], grid_parameters[0],do_probabilities = False)
                info_df.loc[i, 'AUROC'] = result[0]
                info_df.loc[i, 'AUPRC'] = result[1]
            except:
                pass    
        return info_df[["AUROC", "AUPRC"]]
    
    ## OVER SAMPLING 
    elif resampling == "TomekLinks":
        for i in range(len(info_df)): # tqdm
            x_train, x_test, y_train, y_test = data_dict["x_train{0}".format(i+1)],data_dict["x_test{0}".format(i+1)],data_dict["y_train{0}".format(i+1)],data_dict["y_test{0}".format(i+1)]
            resampling_model = RandomOverSampler(sampling_strategy='not minority',random_state=777)
            x_train, y_train = resampling_model.fit_resample(x_train, y_train)
            try: 
                result = algorithm_pipeline(x_train, x_test, y_train, y_test, models_to_train[0], grid_parameters[0],do_probabilities = False)
                info_df.loc[i, 'AUROC'] = result[0]
                info_df.loc[i, 'AUPRC'] = result[1]
            except:
                pass    
        return info_df[["AUROC", "AUPRC"]]

    elif resampling == "SMOTE":
        for i in range(len(info_df)): # tqdm
            x_train, x_test, y_train, y_test = data_dict["x_train{0}".format(i+1)],data_dict["x_test{0}".format(i+1)],data_dict["y_train{0}".format(i+1)],data_dict["y_test{0}".format(i+1)]
            resampling_model = SMOTE(sampling_strategy='not minority',random_state=777, k_neighbors=5, n_jobs=4)
            x_train, y_train = resampling_model.fit_resample(x_train, y_train)
            try: 
                result = algorithm_pipeline(x_train, x_test, y_train, y_test, models_to_train[0], grid_parameters[0],do_probabilities = False)
                info_df.loc[i, 'AUROC'] = result[0]
                info_df.loc[i, 'AUPRC'] = result[1]
            except:
                pass    
        return info_df[["AUROC", "AUPRC"]]
    
    elif resampling == "ADASYN":
        for i in range(len(info_df)): # tqdm
            x_train, x_test, y_train, y_test = data_dict["x_train{0}".format(i+1)],data_dict["x_test{0}".format(i+1)],data_dict["y_train{0}".format(i+1)],data_dict["y_test{0}".format(i+1)]
            resampling_model = ADASYN(sampling_strategy='not minority',random_state=777, n_neighbors=5, n_jobs=4)
            x_train, y_train = resampling_model.fit_resample(x_train, y_train)
            try: 
                result = algorithm_pipeline(x_train, x_test, y_train, y_test, models_to_train[0], grid_parameters[0],do_probabilities = False)
                info_df.loc[i, 'AUROC'] = result[0]
                info_df.loc[i, 'AUPRC'] = result[1]
            except:
                pass    
        return info_df[["AUROC", "AUPRC"]]

    elif resampling == "BorderlineSMOTE":
        for i in range(len(info_df)): # tqdm
            x_train, x_test, y_train, y_test = data_dict["x_train{0}".format(i+1)],data_dict["x_test{0}".format(i+1)],data_dict["y_train{0}".format(i+1)],data_dict["y_test{0}".format(i+1)]
            resampling_model = BorderlineSMOTE(sampling_strategy='not minority',random_state=777,k_neighbors=5, n_jobs=4, m_neighbors=10, kind='borderline-1')
            x_train, y_train = resampling_model.fit_resample(x_train, y_train)
            try: 
                result = algorithm_pipeline(x_train, x_test, y_train, y_test, models_to_train[0], grid_parameters[0],do_probabilities = False)
                info_df.loc[i, 'AUROC'] = result[0]
                info_df.loc[i, 'AUPRC'] = result[1]
            except:
                pass    
        return info_df[["AUROC", "AUPRC"]]


    elif resampling == "KMeansSMOTE":
        for i in range(len(info_df)): # tqdm
            x_train, x_test, y_train, y_test = data_dict["x_train{0}".format(i+1)],data_dict["x_test{0}".format(i+1)],data_dict["y_train{0}".format(i+1)],data_dict["y_test{0}".format(i+1)]
            resampling_model = KMeansSMOTE(sampling_strategy='not minority',random_state=777,k_neighbors=2, n_jobs=4, kmeans_estimator=None, cluster_balance_threshold='auto', density_exponent='auto')
            x_train, y_train = resampling_model.fit_resample(x_train, y_train)
            try: 
                result = algorithm_pipeline(x_train, x_test, y_train, y_test, models_to_train[0], grid_parameters[0],do_probabilities = False)
                info_df.loc[i, 'AUROC'] = result[0]
                info_df.loc[i, 'AUPRC'] = result[1]
            except:
                pass    
        return info_df[["AUROC", "AUPRC"]]

    elif resampling == "SVMSMOTE":
        for i in range(len(info_df)): # tqdm
            x_train, x_test, y_train, y_test = data_dict["x_train{0}".format(i+1)],data_dict["x_test{0}".format(i+1)],data_dict["y_train{0}".format(i+1)],data_dict["y_test{0}".format(i+1)]
            resampling_model = SVMSMOTE(sampling_strategy='not minority',random_state=777,k_neighbors=5, n_jobs=4, m_neighbors=10, svm_estimator=None, out_step=0.5)
            x_train, y_train = resampling_model.fit_resample(x_train, y_train)
            try: 
                result = algorithm_pipeline(x_train, x_test, y_train, y_test, models_to_train[0], grid_parameters[0],do_probabilities = False)
                info_df.loc[i, 'AUROC'] = result[0]
                info_df.loc[i, 'AUPRC'] = result[1]
            except:
                pass    
        return info_df[["AUROC", "AUPRC"]]

    elif resampling == "SMOTEENN":
        for i in range(len(info_df)): # tqdm
            x_train, x_test, y_train, y_test = data_dict["x_train{0}".format(i+1)],data_dict["x_test{0}".format(i+1)],data_dict["y_train{0}".format(i+1)],data_dict["y_test{0}".format(i+1)]
            resampling_model = SVMSMOTE(sampling_strategy='not minority',random_state=777,k_neighbors=5, n_jobs=4, m_neighbors=10, svm_estimator=None, out_step=0.5)
            x_train, y_train = resampling_model.fit_resample(x_train, y_train)
            try: 
                result = algorithm_pipeline(x_train, x_test, y_train, y_test, models_to_train[0], grid_parameters[0],do_probabilities = False)
                info_df.loc[i, 'AUROC'] = result[0]
                info_df.loc[i, 'AUPRC'] = result[1]
            except:
                pass    
        return info_df[["AUROC", "AUPRC"]]

    elif resampling == "SMOTETomek":
        for i in range(len(info_df)): # tqdm
            x_train, x_test, y_train, y_test = data_dict["x_train{0}".format(i+1)],data_dict["x_test{0}".format(i+1)],data_dict["y_train{0}".format(i+1)],data_dict["y_test{0}".format(i+1)]
            resampling_model = SMOTETomek(sampling_strategy='not minority',random_state=777, smote=None, tomek=None, n_jobs=4)
            x_train, y_train = resampling_model.fit_resample(x_train, y_train)
            try: 
                result = algorithm_pipeline(x_train, x_test, y_train, y_test, models_to_train[0], grid_parameters[0],do_probabilities = False)
                info_df.loc[i, 'AUROC'] = result[0]
                info_df.loc[i, 'AUPRC'] = result[1]
            except:
                pass    
        return info_df[["AUROC", "AUPRC"]]

    ## NOISE FILTERING
    elif resampling == "DSRBF":
        resampling_model = sv.DSRBF()
        for i in range(len(info_df)): # tqdm
            x_train, x_test, y_train, y_test = data_dict["x_train{0}".format(i+1)],data_dict["x_test{0}".format(i+1)],data_dict["y_train{0}".format(i+1)],data_dict["y_test{0}".format(i+1)]
            x_train, y_train = resampling_model.sample(x_train, y_train)
            try: 
                result = algorithm_pipeline(x_train, x_test, y_train, y_test, models_to_train[0], grid_parameters[0],do_probabilities = False)
                info_df.loc[i, 'AUROC'] = result[0]
                info_df.loc[i, 'AUPRC'] = result[1]
            except:
                pass    
        return info_df[["AUROC", "AUPRC"]]

    elif resampling == "TRIM_SMOTE":
        resampling_model = sv.TRIM_SMOTE()
        for i in range(len(info_df)): # tqdm
            x_train, x_test, y_train, y_test = data_dict["x_train{0}".format(i+1)],data_dict["x_test{0}".format(i+1)],data_dict["y_train{0}".format(i+1)],data_dict["y_test{0}".format(i+1)]
            # resampling_model = sv._smote_variants.TRIM_SMOTE()
            x_train, y_train = resampling_model.sample(np.asarray(x_train),np.asarray(y_train))
            try: 
                result = algorithm_pipeline(x_train, x_test, y_train, y_test, models_to_train[0], grid_parameters[0],do_probabilities = False)
                info_df.loc[i, 'AUROC'] = result[0]
                info_df.loc[i, 'AUPRC'] = result[1]
            except:
                pass    
        return info_df[["AUROC", "AUPRC"]]
    
    elif resampling == "SMOTE_RSB":
        resampling_model = sv.SMOTE_RSB()
        for i in range(len(info_df)): # tqdm
            x_train, x_test, y_train, y_test = data_dict["x_train{0}".format(i+1)],data_dict["x_test{0}".format(i+1)],data_dict["y_train{0}".format(i+1)],data_dict["y_test{0}".format(i+1)]
            x_train, y_train = resampling_model.sample(np.asarray(x_train),np.asarray(y_train))
            try: 
                result = algorithm_pipeline(x_train, x_test, y_train, y_test, models_to_train[0], grid_parameters[0],do_probabilities = False)
                info_df.loc[i, 'AUROC'] = result[0]
                info_df.loc[i, 'AUPRC'] = result[1]
            except:
                pass    
        return info_df[["AUROC", "AUPRC"]]
    
    elif resampling == "NRSBoundary_SMOTE":
        resampling_model = sv.NRSBoundary_SMOTE()
        for i in range(len(info_df)): # tqdm
            x_train, x_test, y_train, y_test = data_dict["x_train{0}".format(i+1)],data_dict["x_test{0}".format(i+1)],data_dict["y_train{0}".format(i+1)],data_dict["y_test{0}".format(i+1)]
            x_train, y_train = resampling_model.sample(np.asarray(x_train),np.asarray(y_train))
            try: 
                result = algorithm_pipeline(x_train, x_test, y_train, y_test, models_to_train[0], grid_parameters[0],do_probabilities = False)
                info_df.loc[i, 'AUROC'] = result[0]
                info_df.loc[i, 'AUPRC'] = result[1]
            except:
                pass    
        return info_df[["AUROC", "AUPRC"]]

    elif resampling == "IPADE_ID":
        resampling_model = sv.IPADE_ID()
        for i in range(len(info_df)): # tqdm
            x_train, x_test, y_train, y_test = data_dict["x_train{0}".format(i+1)],data_dict["x_test{0}".format(i+1)],data_dict["y_train{0}".format(i+1)],data_dict["y_test{0}".format(i+1)]
            x_train, y_train = resampling_model.sample(np.asarray(x_train),np.asarray(y_train))
            try: 
                result = algorithm_pipeline(x_train, x_test, y_train, y_test, models_to_train[0], grid_parameters[0],do_probabilities = False)
                info_df.loc[i, 'AUROC'] = result[0]
                info_df.loc[i, 'AUPRC'] = result[1]
            except:
                pass    
        return info_df[["AUROC", "AUPRC"]]

    elif resampling == "NEATER":
        resampling_model = sv.NEATER(n_jobs = 4)
        for i in range(len(info_df)): # tqdm
            x_train, x_test, y_train, y_test = data_dict["x_train{0}".format(i+1)],data_dict["x_test{0}".format(i+1)],data_dict["y_train{0}".format(i+1)],data_dict["y_test{0}".format(i+1)]
            x_train, y_train = resampling_model.sample(np.asarray(x_train),np.asarray(y_train))
            try: 
                result = algorithm_pipeline(x_train, x_test, y_train, y_test, models_to_train[0], grid_parameters[0],do_probabilities = False)
                info_df.loc[i, 'AUROC'] = result[0]
                info_df.loc[i, 'AUPRC'] = result[1]
            except:
                pass    
        return info_df[["AUROC", "AUPRC"]]
    
    elif resampling == "IPF":
        resampling_model = sv.SMOTE_IPF(n_jobs = 4)
        for i in range(len(info_df)): # tqdm
            x_train, x_test, y_train, y_test = data_dict["x_train{0}".format(i+1)],data_dict["x_test{0}".format(i+1)],data_dict["y_train{0}".format(i+1)],data_dict["y_test{0}".format(i+1)]
            x_train, y_train = resampling_model.sample(np.asarray(x_train),np.asarray(y_train))
            try: 
                result = algorithm_pipeline(x_train, x_test, y_train, y_test, models_to_train[0], grid_parameters[0],do_probabilities = False)
                info_df.loc[i, 'AUROC'] = result[0]
                info_df.loc[i, 'AUPRC'] = result[1]
            except:
                pass    
        return info_df[["AUROC", "AUPRC"]]

    elif resampling == "SMOTE_FRST_2T":
        resampling_model = sv.SMOTE_FRST_2T(n_jobs = 4)
        for i in range(len(info_df)): # tqdm
            x_train, x_test, y_train, y_test = data_dict["x_train{0}".format(i+1)],data_dict["x_test{0}".format(i+1)],data_dict["y_train{0}".format(i+1)],data_dict["y_test{0}".format(i+1)]
            x_train, y_train = resampling_model.sample(np.asarray(x_train),np.asarray(y_train))
            try: 
                result = algorithm_pipeline(x_train, x_test, y_train, y_test, models_to_train[0], grid_parameters[0],do_probabilities = False)
                info_df.loc[i, 'AUROC'] = result[0]
                info_df.loc[i, 'AUPRC'] = result[1]
            except:
                pass    
        return info_df[["AUROC", "AUPRC"]]
    
    elif resampling == "SMOTE_PSO":
        resampling_model = sv.SMOTE_PSO(n_jobs = 4)
        for i in range(len(info_df)): # tqdm
            x_train, x_test, y_train, y_test = data_dict["x_train{0}".format(i+1)],data_dict["x_test{0}".format(i+1)],data_dict["y_train{0}".format(i+1)],data_dict["y_test{0}".format(i+1)]
            x_train, y_train = resampling_model.sample(np.asarray(x_train),np.asarray(y_train))
            try: 
                result = algorithm_pipeline(x_train, x_test, y_train, y_test, models_to_train[0], grid_parameters[0],do_probabilities = False)
                info_df.loc[i, 'AUROC'] = result[0]
                info_df.loc[i, 'AUPRC'] = result[1]
            except:
                pass    
        return info_df[["AUROC", "AUPRC"]]
    
    elif resampling == "NRAS":
        resampling_model = sv.NRAS(n_jobs = 4)
        for i in range(len(info_df)): # tqdm
            x_train, x_test, y_train, y_test = data_dict["x_train{0}".format(i+1)],data_dict["x_test{0}".format(i+1)],data_dict["y_train{0}".format(i+1)],data_dict["y_test{0}".format(i+1)]
            x_train, y_train = resampling_model.sample(np.asarray(x_train),np.asarray(y_train))
            try: 
                result = algorithm_pipeline(x_train, x_test, y_train, y_test, models_to_train[0], grid_parameters[0],do_probabilities = False)
                info_df.loc[i, 'AUROC'] = result[0]
                info_df.loc[i, 'AUPRC'] = result[1]
            except:
                pass    
        return info_df[["AUROC", "AUPRC"]]
    
    elif resampling == "AMSCO":
        resampling_model = sv.AMSCO(n_jobs = 4)
        for i in range(len(info_df)): # tqdm
            x_train, x_test, y_train, y_test = data_dict["x_train{0}".format(i+1)],data_dict["x_test{0}".format(i+1)],data_dict["y_train{0}".format(i+1)],data_dict["y_test{0}".format(i+1)]
            x_train, y_train = resampling_model.sample(np.asarray(x_train),np.asarray(y_train))
            try: 
                result = algorithm_pipeline(x_train, x_test, y_train, y_test, models_to_train[0], grid_parameters[0],do_probabilities = False)
                info_df.loc[i, 'AUROC'] = result[0]
                info_df.loc[i, 'AUPRC'] = result[1]
            except:
                pass    
        return info_df[["AUROC", "AUPRC"]]
    
    else:
        print("ERROR: no such resampling method")


## define model

models_to_train = [DecisionTreeClassifier()]
grid_parameters = [
    { # Decision Tree Classifier
        'max_depth': list(range(5, 10))}
]


# %%
if __name__=="__main__":

# set directory
    os.chdir('C:\\Users\\dosl1\\Documents\\simulation\\optimal_selection_of_resampling_methods')

    # load files
    sample = pd.read_csv("SIMUL_stats.csv")
    # load all train / test sets
    simul2 = {}
    for i in range(len(sample)):
        
        dataframe_name = "SIMUL/simul2_c"+str(int(sample.loc[i,"c"]))+"_i"+str(sample.loc[i,"i"])+"_s"+str(sample.loc[i,"s"])+"_times"+str(sample.loc[i,"times"])+".csv"
        
        f = pd.read_csv(dataframe_name)
        f.loc[:,"label"] = [0 if x == 1 else 1 for x in f.loc[:,"label"]]
        simul2["dataset{0}".format(i+1)] = f
        X = f.loc[:, ["X1","X2","X3","new_X4","new_X5","new_X6"]]  
        y = f.loc[:,"label"]
        simul2["x_train{0}".format(i+1)] = X
        simul2["y_train{0}".format(i+1)] = y
        
        # testset_name = "/home/ysystat/졸논2/test/test_c"+str(int(sample.loc[i,"c"]))+"_i"+str(sample.loc[i,"i"])+".csv"
        testset_name = "SIMUL/test_c"+str(int(sample.loc[i,"c"]))+"_i"+str(sample.loc[i,"i"])+"_s"+str(sample.loc[i,"s"])+".csv"
        f_test = pd.read_csv(testset_name)
        f_test.loc[:,"label"] = [0 if x == 1 else 1 for x in f_test.loc[:,"label"]]
        X_test = f_test.loc[:, ["X1","X2","X3","new_X4","new_X5","new_X6"]]  
        y_test = f_test.loc[:,"label"]
        simul2["x_test{0}".format(i+1)] = X_test
        simul2["y_test{0}".format(i+1)] = y_test


    # define model
    models_to_train = [DecisionTreeClassifier()]
    grid_parameters = [
        { # Decision Tree Classifier
            'max_depth': list(range(5, 10))}
    ]

    resampling_ls = ["NRAS","RandomUnderSampler"]
    # resampling_ls = ["None","RandomUnderSampler","InstanceHardnessThreshold","CondensedNearestNeighbour","EditedNearestNeighbours",
    #                  "RepeatedEditedNearestNeighbours","AllKNN","NearMiss","NeighbourhoodCleaningRule","OneSidedSelection","TomekLinks",
    #                  "RandomOverSampler","SMOTE","ADASYN","BorderlineSMOTE","KMeansSMOTE","SVMSMOTE","SMOTEENN","SMOTETomek","DSRBF","TRIM_SMOTE",
    #                  "SMOTE_RSB","NRSBoundary_SMOTE","IPADE_ID","NEATER","IPF","SMOTE_FRST_2T","SMOTE_PSO","NRAS","AMSCO"]

    for r in resampling_ls:
        sample[["{}_AUROC".format(r), "{}_AUPRC".format(r)]] = get_simulation_results(sample, simul2, r)

    print(sample.head())


# %%
