# Supplementary material for: Optimal selection of resampling methods for imbalanced data with high complexity
Source: PLoS One. 2023 Jul 27;18(7):e0288540. doi: 10.1371/journal.pone.0288540 (PMC10374143; doi:10.1371/journal.pone.0288540)
Supplement: S1 File — (ZIP) [file pone.0288540.s002.zip › python/requirments.txt]

numpy==1.22.2
pandas==1.4.1
sklearn==0.0.post1
scikit-learn==1.2.2
scipy==1.8.0
statistics==1.0.3.5
smote-variants==0.7.1
imbalanced-databases==0.1.1
matplotlib==3.5.1
imbalanced-learn==0.10.1
