# Supplementary material for: Optimal selection of resampling methods for imbalanced data with high complexity
Source: PLoS One. 2023 Jul 27;18(7):e0288540. doi: 10.1371/journal.pone.0288540 (PMC10374143; doi:10.1371/journal.pone.0288540)
Supplement: S1 File — (ZIP) [file pone.0288540.s002.zip › R/1_create_simulated_data.R]

### create simulation code


# 1) import library
library(mvtnorm)
library(ECoL)

# 2) set directory
mainDir <- getwd()
subDir <- "optimal_selection_of_resampling_methods"
dataDir <- "SIMUL"

dir.create(file.path(mainDir, subDir), showWarnings = FALSE)
dir.create(file.path(mainDir, subDir,dataDir), showWarnings = FALSE)
setwd(file.path(mainDir, subDir))

# 3) define functions
da <- function() {
  sigma = matrix(c(1,0.3,0.3,0.3,0.3,0.3,
                   0.3,1,0.3,0.3,0.3,0.3,
                   0.3,0.3,1,0.3,0.3,0.3,
                   0.3,0.3,0.3,1,0.3,0.3,
                   0.3,0.3,0.3,0.3,1,0.3,
                   0.3,0.3,0.3,0.3,0.3,1),ncol=6)
  data <- data.frame(X1=rep("NA",1000000))
  data[,c("X1","X2","X3","X4","X5","X6")]<- rmvnorm(n=10000, mean=rep(0,6), sigma=sigma)
  
  
  data$new_X4 <- ifelse(data$X4<qnorm(p=0.3,mean=0,sd=1), 1, 0)
  data$new_X5 <- ifelse(data$X5<qnorm(p=0.2,mean=0,sd=1), 1, 0)
  data$new_X6 <- ifelse(data$X6<qnorm(p=0.15,mean=0,sd=1), 1, 0)
  head(data)
  
  data$eta <- (1.1*data$X1) + (0.9*data$X2) +(data$new_X4) - (data$new_X6) +rnorm(10000, 0,1)
  data$eta <- 1/(exp(data$eta*(-1)) +1)
  return(data)
}

split <- function(data,c,s,i) {
  # THRSHOLD
  threshold <- c(1/(2**c))
  while (threshold[length(threshold)] < 1 ){
    threshold <- c(threshold, threshold[length(threshold)]+(1/(2**c)))
  }
  # SAMPLE SIZE
  miority_n <- (((5000/32)*(2**s))/(2**c))/(32/(2**i)); miority_n <- round(miority_n)
  majority_n <- ((5000/32)*(2**s))/(2**c); majority_n <- round(majority_n)
  
  # SPLIT 
  D <-c()
  for (k in 1:(length(threshold))){
    if ( k == 1) { 
      D[[1]] <- data[data$eta<=threshold[1],]
      out <- D[[1]][sample(nrow(D[[1]]), miority_n), ]
      out$label <- 0
      
      
    } else if (k %% 2 == 0) { 
      D[[k]] <- data[data$eta>threshold[k-1] & data$eta<=threshold[k], ]
      out <- rbind(out,cbind(D[[k]][sample(nrow(D[[k]]), majority_n), ], label = rep(1,majority_n)))
      
      
    } else if (k %% 2 == 1) {
      D[[k]] <- data[data$eta>threshold[k-1] & data$eta<=threshold[k], ]
      out <- rbind(out,cbind(D[[k]][sample(nrow(D[[k]]), miority_n), ],label = rep(0,miority_n)))
    } else {}
  }
  return(out)
}

# 4) create simulation dataset
# sample <- expand.grid(c=c(1,3,5), s=c(1,3,5), i=c(1,3,5),times=1:50, maj = NA, mi = NA, ss = NA)
sample <- expand.grid(c=c(1,3,5), s=c(1,3,5), i=c(1,3,5),times=1:5, maj = NA, mi = NA, ss = NA)
sample[,c("N1","N2","N3","N4","T1","LSC")] <- NA
sample[,c("F1", "F1v","F2","F3","F4")]<-NA 
sample[,c("S1", "S2","S3","S4")] <-NA
sample[,c("C1", "C2")] <-NA

start_time <- Sys.time()  

idx = 1
for (j in 1:dim(sample)[1]) {
  daa <- da()
  i=sample$i[j]; s=sample$s[j]; c=sample$c[j]; time=sample$time[j] 
  f <- split(daa,c,s,i)
  # complexity measure
  X = f[, c("X1","X2","X3","new_X4","new_X5","new_X6")]   
  y = f[,c("label")]
  sample[idx,c("N1", "N2","N3","N4","T1","LSC")] <- data.frame(neighborhood(X, y, measures = "all", summary = c("mean")))
  sample[idx,c("F1", "F1v","F2","F3","F4")] <- data.frame(overlapping(X, y, measures = "all", summary = c("mean")))
  sample[idx,c("S1", "S2","S3","S4")] <- data.frame(smoothness(X, y, measures = "all", summary = c("mean")))
  sample[idx,c("C1", "C2")] <- data.frame(balance(X, y, measures = "all"))
  write.csv(f,file = paste0("SIMUL/simul2_c",c,"_i",i,"_s",s,"_times",time,".csv"))
  sample$mi[idx] <- dim(f[f$label ==1 , ])[1];sample$maj[idx] <- dim(f[f$label ==0 , ])[1];sample$ss[idx] <- dim(f)[1] 
  idx = idx+1
}
end_time <- Sys.time()
end_time - start_time
write.csv(sample,file="SIMUL_stats.csv")

# create test sets
sample_test <- expand.grid(c=c(1,3,5), s=c(1,3,5), i=c(1,3,5), maj = NA, mi = NA, ss = NA)
start_time <- Sys.time()  
idx = 1
for (j in 1:dim(sample_test)[1]) {
  daa <- da()
  i=sample_test$i[j]; s=sample_test$s[j]; c=sample_test$c[j]
  f <- split(daa,c,s,i)
  # complexity measure
  X = f[, c("X1","X2","X3","new_X4","new_X5","new_X6")]   
  y = f[,c("label")]
  write.csv(f,file = paste0("SIMUL/test_c",c,"_i",i,"_s",s,".csv"))
  idx = idx+1
}
end_time <- Sys.time()
print(end_time - start_time)
